# Supplementary material for: Transport of a Micro Liquid Plug in a Gas-Phase Flow in a Microchannel
Source: Micromachines (Basel). 2018 Aug 23;9(9):423. doi: 10.3390/mi9090423 (PMC6187746; doi:10.3390/mi9090423)
Supplement: Supplementary file 1 [file micromachines-09-00423-s001.zip]

Archive with 3 entries (3 files):
- VideoS1.mp4
- VideoS2.mp4
- VideoS3.mp4
